# Supplementary material for: Evolution of DIMBOA-Glc O-Methyltransferases from Flavonoid O-Methyltransferases in the Grasses
Source: Molecules. 2022 Feb 2;27(3):1007. doi: 10.3390/molecules27031007 (PMC8839659; doi:10.3390/molecules27031007)
Supplement: Supplementary file 1 [file molecules-27-01007-s001.zip]

Archive with 2 entries (2 files):
- 2022-01-20_supplemental_tables_combined.pdf
- 2022-01-21_supplemental_figures.pdf
